# Supplementary material for: PTEN and DNA Ploidy Status by Machine Learning in Prostate Cancer
Source: Cancers (Basel). 2021 Aug 26;13(17):4291. doi: 10.3390/cancers13174291 (PMC8428363; doi:10.3390/cancers13174291)
Supplement: Supplementary file 1 [file cancers-13-04291-s001.zip]

Archive with 2 entries (2 files):
- PTEN and DNA ploidy status by machine learning in prostate cancer_protocol.pdf
- PTEN and DNA ploidy status by machine learning in prostate cancer_supplement.pdf
